# Supplementary material for: DnoisE: distance denoising by entropy. An open-source parallelizable alternative for denoising sequence datasets
Source: PeerJ. 2022 Jan 19;10:e12758. doi: 10.7717/peerj.12758 (PMC8783565; doi:10.7717/peerj.12758)
Supplement: Supplemental Information 1 [file peerj-10-12758-s001.sh]

#!/bin/bash

git clone https://github.com/adriantich/DnoisE.git

cd DnoisE/
bash required_modules.sh

python3 src/DnoisE.py -h
