# Supplementary material for: DnoisE: distance denoising by entropy. An open-source parallelizable alternative for denoising sequence datasets
Source: PeerJ. 2022 Jan 19;10:e12758. doi: 10.7717/peerj.12758 (PMC8783565; doi:10.7717/peerj.12758)
Supplement: Supplemental Information 2 [file peerj-10-12758-s002.sh]

#!/bin/bash

input_file=/PATH/TO/FILE
output_directory=/PATH/TO/DIRECTORY/
name=NAME_OF_EXPERIMENT
cores=<number_of_threads>


# DnoisE without entropy correction, Ratio-Distance criterion

python3 DnoisE.py -i ${input_file} -o ${output_directory}${name} -F F -c ${cores} -y F

# DnoisE without entropy correction, Ratio-Distance criterion

python3 DnoisE.py -i ${input_file} -o ${output_directory}${name} -F F -c ${cores} -e 0.473,0.227,1.021 -y T 

# DnoisE without entropy correction, Ratio criterion

python3 DnoisE.py -i ${input_file} -o ${output_directory}${name} -j 2 -F F -c ${cores} -y F

# DnoisE without entropy correction, Ratio criterion

python3 DnoisE.py -i ${input_file} -o ${output_directory}${name} -j 2 -F F -c ${cores} -e 0.473,0.227,1.021 -y T 
